# Supplementary material for: DNA replication timing influences gene expression level
Source: J Cell Biol. 2017 Jul 3;216(7):1907–14. doi: 10.1083/jcb.201701061 (PMC5496624; doi:10.1083/jcb.201701061)
Supplement: Tables S1-S4 (zipped Excel files) [file JCB_201701061_TablesS1-S4.zip]

Archive with 4 entries (4 files):
- JCB_201701061_TablesS1-S4/JCB_201701061_TableS1.xlsx
- JCB_201701061_TablesS1-S4/JCB_201701061_TableS2.xlsx
- JCB_201701061_TablesS1-S4/JCB_201701061_TableS3.xlsx
- JCB_201701061_TablesS1-S4/JCB_201701061_TableS4.xlsx
