# Supplementary material for: DNA replication timing influences gene expression level
Source: J Cell Biol. 2017 Jul 3;216(7):1907–14. doi: 10.1083/jcb.201701061 (PMC5496624; doi:10.1083/jcb.201701061)
Supplement: Tables S1-S4 (zipped Excel files) [file JCB_201701061_TablesS1-S4.zip › JCB_201701061_TablesS1-S4/JCB_201701061_TableS1.xlsx]

## Sheet: Sheet1
Table S1. High-throughput sequencing samples from this study, number of mapped reads, and mapped reads/kb
Sample	number of mapped reads	Genome size (bp)	Mapped reads per kb
origin_mutant_S	50174047	12157105	4127.14
origin_mutant_G2	56849224	12157105	4676.21
Tblattae_S	77967976	14048593	5549.88
Tblattae_G2	79729948	14048593	5675.3
Zrouxii_S	105934056	9764635	10848.7
Zrouxii_G2	85830676	9764635	8789.95
Klactis_S	94570626	10689156	8847.34
Klactis_G2	77279910	10689156	7229.75
Lkluyveri_S	90394528	11345820	7967.21
Lkluyveri_G2	77828762	11345820	6859.69
Ncastellii_S	72708594	11219539	6480.53
Ncastellii_G2	100572602	11219539	8964.06
Cglabrata_S	98617782	12338305	7992.81
Cglabrata_G2	111055834	12338305	9000.9
