# Supplementary material for: DNA replication timing influences gene expression level
Source: J Cell Biol. 2017 Jul 3;216(7):1907–14. doi: 10.1083/jcb.201701061 (PMC5496624; doi:10.1083/jcb.201701061)
Supplement: Tables S1-S4 (zipped Excel files) [file JCB_201701061_TablesS1-S4.zip › JCB_201701061_TablesS1-S4/JCB_201701061_TableS2.xlsx]

## Sheet: Sheet1
Table S2. The 185 ancestral elements with conserved replication time and provides the normalized relative copy number for each species
Ancestral Gene Order	T. blattae Position 1	N. castellii Position 1	C. glabrata Position 1	S. cerevisiae Position 1	Z. rouxii	K. lactis	L. kluyveri	S. cerevisiae Position 2	C. glabrata Position 2	N. castellii Position 2	T. blattae Position 2		cross-species mean	sd
Anc_3.207	1.86197	1.92499	1.86776	1.88803	1.8708	1.83088	1.86634	---	---	---	---		1.87297	0.0285829
Anc_3.208	1.84307	1.91687	1.86181	1.88572	1.86871	1.81699	1.86224	---	---	---	---		1.86506	0.0314571
Anc_4.124	1.743	1.82486	1.84746	1.8217	1.86391	1.78039	1.81766	1.82683	1.8787	---	---		1.82272	0.041285
Anc_4.125	1.80837	1.8129	1.84962	1.88063	1.87671	1.76265	1.88258	---	---	---	---		1.83907	0.0458561
Anc_3.206	1.74909	1.93027	1.86919	1.88937	1.87139	1.83714	1.86839	---	---	---	1.86858		1.86043	0.0520752
Anc_3.205	1.81752	1.8059	1.85022	1.89696	1.8391	1.85905	1.87619	1.72691	1.86493	---	1.79087		1.83277	0.0494313
Anc_3.194	1.80144	1.85557	1.79656	1.90024	1.88115	1.93036	1.77942	---	1.87419	---	---		1.85237	0.0544031
Anc_4.122	1.90515	1.86363	1.88606	1.84561	1.83844	1.83752	1.73067	---	---	---	---		1.84387	0.0559949
Anc_3.193	1.80413	1.84559	1.77506	1.90024	1.8893	1.92811	1.78072	---	1.87468	---	---		1.84973	0.0577146
Anc_CEN6	---	---	1.84668	1.92778	1.87024	---	1.79827	1.75119	1.82933	---	---		1.83725	0.0605999
Anc_CEN5	---	---	1.82125	1.92778	1.75612	1.83282	1.89341	1.8105	---	---	---		1.84031	0.0614268
Anc_CEN3	---	---	1.86882	1.89184	1.852	---	1.87313	1.71077	1.8501	---	---		1.84111	0.065659
Anc_4.123	1.6559	1.83967	1.84305	1.77791	1.85197	1.80576	1.77876	---	---	---	---		1.79329	0.0677616
Anc_4.120	1.90596	1.88819	1.83204	1.92291	1.83031	1.87527	1.68009	---	---	---	---		1.84782	0.081743
Anc_3.209	1.71615	1.90544	1.85611	1.70668	1.86586	1.80643	1.85712	---	---	---	---		1.81626	0.0772405
Anc_8.438	1.70486	1.86469	1.90839	1.98699	1.79575	1.91663	1.89112	---	---	---	---		1.86692	0.0917658
Anc_3.204	1.64164	1.8502	1.85635	1.76065	1.81446	1.85821	1.87556	---	---	---	---		1.80815	0.0828272
Anc_3.210	1.67594	1.88942	1.86097	1.70958	1.85983	1.79539	1.8502	---	---	---	---		1.8059	0.082822
Anc_8.439	1.68541	1.86092	1.8933	1.98524	1.79596	1.91303	1.89585	---	---	---	---		1.86139	0.0961421
Anc_4.126	1.87826	1.84991	1.84646	1.81638	1.8933	1.63815	1.91409	---	---	---	---		1.83379	0.0921647
Anc_CEN4	---	---	1.8501	1.92778	1.90243	1.65145	1.93868	1.81131	1.84168	---	---		1.8462	0.0979397
Anc_7.128	1.73353	1.79564	1.71297	1.77173	1.5963	1.74952	1.85418	---	---	---	---		1.74484	0.0800904
Anc_1.419	1.92054	1.74576	1.83739	1.77971	1.68755	1.85153	1.97596	---	---	---	---		1.82835	0.0999328
Anc_CEN7	---	---	1.8501	1.79953	1.59628	1.8178	1.8465	1.87369	1.85628	---	---		1.80574	0.0956182
Anc_7.trna5D	1.72744	1.79424	1.82482	1.78056	1.59582	1.72797	1.85625	---	---	---	---		1.75816	0.0857102
Anc_CEN1	---	---	1.8389	1.81322	1.68895	1.78869	1.98281	1.92778	---	---	---		1.84006	0.104181
Anc_3.201	1.61314	1.87077	1.85266	1.90856	1.77065	1.81112	1.77621	---	---	---	---		1.80045	0.0966378
Anc_7.126	1.71326	1.82892	1.71489	1.75835	1.60781	1.84391	1.84535	---	---	---	---		1.75893	0.0879879
Anc_7.161	1.66379	1.77298	1.86792	1.86744	---	---	---	---	---	1.90039	1.70226		1.7958	0.0979487
Anc_7.123b	1.63827	1.81747	1.71399	1.73724	---	---	---	1.80793	1.87435	1.61324	---		1.74321	0.0963452
Anc_5.394	1.80149	---	1.66234	1.96229	1.74496	---	1.86144	1.8381	1.67106	---	---		1.79167	0.10777
Anc_4.trna4L	1.78246	1.61217	---	1.79972	1.68485	1.9067	1.84117	---	---	---	---		1.77118	0.106716
Anc_4.114	1.67176	1.81952	1.58325	1.61443	1.67444	1.76183	1.60418	---	---	---	---		1.67563	0.0871151
Anc_8.trna2F	---	1.93502	1.84746	1.73485	1.59553	1.92372	1.79981	1.88856	---	---	---		1.81785	0.120731
Anc_3.191	1.80607	1.81683	1.75733	1.90024	1.89745	1.92037	1.56468	---	---	---	---		1.80899	0.123143
Anc_8.95	1.67922	1.96439	1.86086	1.63507	1.69874	1.83175	1.73646	---	---	---	---		1.77235	0.117238
Anc_3.192	1.6808	1.82546	1.87326	1.88014	1.89349	1.92491	1.57924	---	---	---	---		1.80819	0.128618
Anc_2.512	1.71778	1.83	1.91274	1.9515	1.56769	1.87319	1.81364	---	---	---	---		1.8095	0.130514
Anc_3.200	1.57528	1.88899	1.8387	1.91012	1.76016	1.82536	1.55716	1.78309	1.85601	1.69981	---		1.76947	0.12355
Anc_4.trna6V	---	1.72262	1.51415	1.79808	---	---	1.65074	1.79865	---	1.77223	---		1.70941	0.11092
Anc_7.124	1.57707	1.78039	1.83873	1.90489	1.65218	1.93466	1.84555	---	---	---	---		1.7905	0.131662
Anc_8.92	---	1.99312	1.80767	1.85066	1.79751	1.58709	1.73448	---	---	---	---		1.79509	0.13372
Anc_3.198	1.55329	1.65217	1.7267	1.81252	1.75583	1.87893	1.60444	---	---	---	---		1.71198	0.11579
Anc_2.510	1.87348	1.9039	1.87257	1.84647	1.50705	1.78669	1.85732	---	---	---	---		1.80678	0.136978
Anc_8.96	1.67922	1.97164	1.62449	1.65835	1.67687	1.86797	1.74697	---	---	---	---		1.7465	0.127458
Anc_3.251	1.75693	1.52431	1.75494	1.54052	1.79439	1.59419	1.68617	---	---	---	---		1.66449	0.111079
Anc_3.trna5T	1.6	1.80718	1.86464	1.85513	1.89961	1.91365	1.54405	1.84658	---	---	---		1.79135	0.139994
Anc_7.149	1.61904	1.49931	1.86654	1.72697	1.64496	1.7185	1.62966	---	---	---	---		1.67214	0.11415
Anc_8.444	1.50607	1.68266	1.7932	1.90018	1.70163	1.76389	1.86282	---	---	---	---		1.74435	0.131337
Anc_1.412	1.71499	1.92664	1.56781	1.89697	1.67908	1.69895	1.88874	---	---	---	---		1.7676	0.136588
Anc_1.476	1.6329	1.78955	1.51822	1.91451	1.6953	1.72409	1.68131	---	---	---	---		1.70798	0.123887
Anc_4.85	1.49865	1.4893	1.56172	1.5257	1.35946	1.42962	1.58594	---	---	---	---		1.49291	0.077808
Anc_7.152	1.66229	1.57433	1.77359	1.79794	1.65274	1.60373	1.47596	---	---	---	---		1.64865	0.112148
Anc_4.83	1.53273	1.5597	1.55124	1.60145	1.35799	1.45825	1.4852	---	---	---	---		1.50665	0.0810069
Anc_7.150	1.62918	1.54174	1.8704	1.74823	1.65354	1.64882	1.54526	---	---	---	---		1.66245	0.115671
Anc_8.146	---	1.33252	1.4031	1.39827	1.43659	1.49502	1.35084	---	---	---	---		1.40272	0.0588343
Anc_2.321	1.25803	1.27543	1.23318	---	1.21122	1.24943	1.21089	1.28422	---	---	---		1.24606	0.0291257
Anc_8.97	1.67922	1.97993	1.59132	1.68691	1.6507	1.89407	1.76384	---	---	---	---		1.74943	0.140144
Anc_1.431	1.53638	1.92644	1.82327	1.613	1.64914	1.681	1.72192	---	---	---	---		1.70731	0.131573
Anc_7.261	---	1.50813	1.59184	1.59181	1.7845	1.51004	1.52081	---	---	---	---		1.58452	0.105394
Anc_3.250	1.83967	1.49504	1.789	1.57077	1.80568	1.62465	1.72528	---	---	---	---		1.69287	0.13119
Anc_4.117	1.47636	1.85934	1.8057	1.93233	1.85396	1.92824	1.73969	---	---	---	---		1.79938	0.157481
Anc_4.174	1.29754	1.35378	1.46811	1.35102	1.29087	1.40299	1.39723	---	---	---	---		1.36593	0.0625497
Anc_3.451	1.79802	1.68481	1.65147	1.80702	1.87751	1.71761	1.45138	---	---	---	---		1.71255	0.139152
Anc_4.116	1.45799	1.89846	1.81749	1.88902	1.84912	1.91369	1.77312	---	---	---	---		1.79984	0.158617
Anc_1.429	1.4711	1.63237	1.46643	1.72359	1.62529	1.73416	---	---	---	---	---		1.60883	0.117431
Anc_3.trna19C	1.6995	---	1.61855	1.68569	1.88735	---	1.55	1.90211	---	---	---		1.72387	0.142738
Anc_3.226	1.4416	1.41451	1.35615	1.32928	1.37518	1.5085	1.53249	---	---	---	---		1.42253	0.0766525
Anc_4.141	1.73679	1.58511	1.72074	1.51873	1.60587	1.58834	1.39925	---	---	---	---		1.59355	0.115684
Anc_5.63	1.76894	1.75349	1.80072	1.75912	1.4024	1.64447	1.76967	---	---	---	---		1.69983	0.140094
Anc_3.504	1.50098	1.70375	1.90646	1.6662	1.78991	1.77344	1.55465	---	---	---	---		1.69934	0.140233
Anc_2.190	1.37836	1.45072	---	1.37598	1.52295	1.3949	1.30075	---	---	---	---		1.40394	0.0755212
Anc_2.73	1.52733	1.36017	1.34895	1.34552	1.46588	1.36047	1.49265	---	---	---	---		1.41442	0.0778936
Anc_3.trna6S	1.58104	1.93326	1.79525	1.84742	1.59826	---	1.5556	1.74217	---	---	---		1.72186	0.146629
Anc_8.94	1.43952	1.95333	1.68898	1.59172	1.73243	1.77517	1.72221	---	1.86833	---	1.71463		1.7207	0.148222
Anc_7.123a	---	1.76443	1.87744	1.64227	---	---	1.49308	1.67872	---	---	1.55853		1.66908	0.138936
Anc_2.188	1.33491	1.3822	1.53741	1.3629	1.47927	1.4887	1.32486	1.31113	---	1.43885	---		1.40669	0.0818634
Anc_1.trna22N	1.74471	1.99971	1.66865	1.81145	1.66819	1.67758	1.46729	1.80397	---	---	---		1.7302	0.153258
Anc_1.423	1.75064	1.90378	1.77665	1.82281	1.65514	1.68303	1.43161	---	---	---	---		1.71767	0.151216
Anc_5.218	1.80129	1.4008	1.81756	1.78982	1.75848	1.81262	1.88014	---	---	---	---		1.75153	0.158975
Anc_8.93	1.44984	1.94036	1.75816	1.87783	1.77247	1.68255	1.7182	---	---	---	---		1.74277	0.15729
Anc_4.81	1.55129	1.57603	1.54725	1.62015	1.36536	1.47908	1.34919	---	---	---	---		1.49834	0.105176
Anc_5.60	---	1.57744	1.72345	1.66419	1.37512	1.52371	1.65005	---	---	---	---		1.58566	0.124524
Anc_5.702	1.26781	1.29059	1.4371	1.33796	1.38921	1.30547	1.29665	1.36544	---	1.48673	---		1.353	0.0735128
Anc_5.155	1.69031	1.63835	1.6526	1.91564	2.00539	1.78034	1.69316	1.73524	---	1.46867	1.59376		1.71734	0.154718
Anc_4.20	1.23069	1.43763	1.45125	1.44589	1.34454	1.35699	1.44674	---	---	---	---		1.38768	0.0825247
Anc_8.149	1.39287	1.39124	1.32992	1.43166	1.419	1.2778	1.25794	1.25633	---	---	---		1.3446	0.07329
Anc_2.70	1.38414	1.35031	1.44481	1.32364	1.47624	1.246	1.33091	---	---	---	---		1.36515	0.0778465
Anc_4.146	1.72072	1.74856	1.61343	1.89377	1.63204	1.72595	1.40243	1.57574	---	---	---		1.66408	0.144809
Anc_6.88	1.39565	1.46596	1.36621	1.52971	1.32243	1.47227	1.28455	---	---	---	---		1.40525	0.088236
Anc_5.59	1.33428	1.49076	1.59989	1.50671	1.36322	1.4722	1.61181	---	---	---	---		1.4827	0.106033
Anc_2.235	1.61529	1.35433	1.59755	1.45415	1.68779	1.67135	1.49789	---	---	---	---		1.55405	0.122686
Anc_2.trna13L	---	1.26295	1.40949	1.24919	1.24605	1.24489	1.30953	---	---	---	---		1.28702	0.0647612
Anc_1.trna1L	---	---	1.58725	1.62922	1.37344	---	1.46603	1.45242	1.68204	---	---		1.53173	0.119033
Anc_5.388	1.66408	1.40614	1.50674	1.70273	1.51214	1.80041	1.6506	---	---	---	---		1.60612	0.136089
Anc_4.156	1.56185	1.77362	1.7828	1.72984	1.39819	1.79841	1.80976	---	---	---	---		1.6935	0.155335
Anc_1.trna12Q	---	1.80159	1.62085	1.86925	1.70302	1.44883	1.56449	---	1.56858	---	---		1.6538	0.14664
Anc_1.trna28S	---	---	1.87601	1.836	1.81776	1.76949	1.69188	1.65266	1.40056	---	---		1.72062	0.161846
Anc_8.91	1.72742	1.98879	1.87707	1.53311	1.80937	1.53407	1.75407	---	---	---	---		1.74627	0.168714
Anc_8.103	1.562	1.55587	1.54277	1.84977	1.46329	1.63232	1.80174	---	---	---	---		1.62968	0.143363
Anc_4.119	1.41661	1.89028	1.87007	1.87707	1.83668	1.90335	1.68913	---	---	---	---		1.78331	0.177179
Anc_7.193	1.29339	1.58512	1.50012	1.43621	1.41132	1.47061	1.61917	---	---	---	---		1.47371	0.109614
Anc_2.244	1.4024	1.31615	1.44795	1.35196	---	---	1.58734	---	---	---	1.3712		1.41283	0.0965187
Anc_2.10	1.05931	1.06442	1.04355	1.048	1.10204	1.04705	1.07251	---	---	---	1.05076		1.06096	0.0192894
Anc_4.248	1.52569	1.47658	1.59441	1.72056	1.62283	1.42519	1.36305	---	---	---	---		1.53262	0.12299
Anc_1.413	1.76489	1.44198	---	1.89502	1.68377	1.74315	1.90198	---	1.59376	---	---		1.71779	0.163714
Anc_3.255	1.61024	1.56146	1.71042	1.39942	1.74296	1.46242	1.53372	1.52052	---	1.37875	---		1.54666	0.126211
Anc_5.156	1.66306	1.45002	1.88145	1.76582	2.00344	1.77977	1.78401	---	---	---	---		1.76108	0.173441
Anc_4.54	1.76187	1.65484	1.58927	1.78856	1.68465	1.35611	1.7671	---	---	---	---		1.65749	0.150729
Anc_5.186	1.43783	1.72913	1.91989	1.74275	1.84993	1.58255	1.67818	---	---	---	---		1.70575	0.161387
Anc_5.trna2T	1.34454	1.37339	1.27179	1.36565	1.39082	1.43859	1.59191	1.36737	---	---	---		1.39301	0.0929495
Anc_CEN8	---	---	1.87923	1.50379	1.81264	1.51481	1.76754	1.92778	1.8501	---	---		1.75084	0.172475
Anc_2.150	1.07036	1.13786	1.07952	1.0623	---	1.08456	1.08173	---	---	---	---		1.08606	0.0266785
Anc_3.trna7V	1.82215	1.35715	1.77807	1.56352	1.80206	1.61705	1.71514	1.53231	1.73813	---	---		1.6584	0.153588
Anc_4.142	1.79663	1.62262	1.68743	1.87154	1.60795	1.63453	1.38987	---	---	---	---		1.65865	0.153775
Anc_1.272	1.15578	1.05776	1.11026	1.14044	1.14965	1.17447	1.14689	---	---	---	---		1.13361	0.0386004
Anc_2.74	1.5731	1.3165	1.31026	1.38745	1.48308	1.39669	1.53427	---	---	---	---		1.42877	0.103519
Anc_2.18	1.08012	1.11345	1.0884	1.0292	1.06262	1.07289	1.07161	---	---	---	---		1.07404	0.0256384
Anc_6.162	1.12845	1.18134	1.22139	1.16566	1.27784	1.26349	1.25539	---	---	---	---		1.21336	0.0562878
Anc_5.62	1.67758	1.71408	1.77932	1.4082	1.3911	1.5848	1.70669	1.72796	1.91464	1.68711	1.79362		1.67137	0.157365
Anc_1.428	1.46358	1.69409	1.51164	1.7649	1.61299	1.762	1.74591	---	---	1.97381	---		1.69111	0.161901
Anc_3.499	1.32861	1.66992	1.67985	1.47831	1.59542	1.5579	1.43856	---	---	---	---		1.53551	0.12811
Anc_4.84	1.44706	1.52157	1.55622	1.57401	1.35807	1.44698	1.52639	1.64695	---	1.26711	---		1.48271	0.116566
Anc_7.130	1.68013	1.42102	1.68875	1.84795	1.61312	1.57602	1.88478	---	---	---	---		1.67311	0.15929
Anc_7.415	1.39324	1.4591	1.36658	1.35638	1.4848	1.19154	1.39858	---	---	---	---		1.3786	0.0948693
Anc_8.39	1.25202	1.31839	1.3758	1.42871	1.20685	1.36294	1.24703	---	---	---	---		1.31311	0.0808218
Anc_5.564	1.56713	1.55072	1.59882	1.46193	1.57352	1.24314	1.55443	---	---	---	---		1.5071	0.124018
Anc_7.259	1.28279	1.60334	1.64501	1.58524	1.73343	1.6092	1.60514	---	---	---	---		1.58059	0.14033
Anc_2.trna12A	---	1.70484	1.79942	1.68569	1.34671	1.70651	1.72519	---	---	---	---		1.6614	0.159159
Anc_1.450	1.24415	1.17847	1.27125	1.40546	1.30762	---	1.3295	---	---	---	---		1.28941	0.0775816
Anc_2.187	1.31564	1.35515	1.25824	1.29675	1.46923	1.51198	1.32516	---	---	---	---		1.36174	0.0936048
Anc_3.253	---	1.37167	1.606	1.4566	1.76441	1.52564	1.59179	---	---	---	---		1.55269	0.135592
Anc_8.703	1.2036	1.06023	1.15153	1.14652	1.11138	1.1658	1.13561	---	---	---	---		1.13924	0.0448762
Anc_1.424	1.75292	1.88048	1.73666	1.83041	1.60792	1.63598	1.34487	---	---	---	1.73521		1.69056	0.166022
Anc_8.794	1.55616	1.39627	1.53021	---	1.49472	---	1.31143	---	---	1.28342	1.38084		1.42186	0.107071
Anc_4.138	1.59024	1.50489	1.75993	1.82701	1.63382	1.43122	1.48105	---	---	---	---		1.60402	0.147152
Anc_8.88	1.72742	1.95194	1.86668	1.50379	1.80603	1.49538	1.82199	---	---	---	---		1.73903	0.176934
Anc_3.82	---	1.81759	1.51559	1.79865	1.87064	1.61857	1.59255	---	---	---	1.45768		1.66732	0.161301
Anc_4.143	1.84356	1.67431	1.66334	1.88309	1.61253	1.66766	1.38503	---	---	---	---		1.67564	0.163241
Anc_2.11	1.04492	1.08088	1.04801	1.0482	1.078	1.04301	1.12306	---	---	---	---		1.06658	0.02953
Anc_4.63	1.37575	1.57634	1.34902	1.58563	1.71319	1.4802	1.48742	---	---	---	---		1.50965	0.126979
Anc_7.16	1.30008	1.27218	1.38116	1.18386	1.47972	1.34788	1.29274	1.33259	---	---	---		1.32378	0.0862171
Anc_1.425	1.75418	1.86133	1.70998	1.83096	1.60152	1.61113	1.33605	1.81521	1.69935	1.99259	1.64283		1.7141	0.172115
Anc_8.147	1.27556	1.38346	1.45551	1.34827	---	1.20034	1.31204	---	---	---	---		1.3292	0.0883595
Anc_3.254	---	1.3746	1.57454	1.42993	1.75301	1.49135	1.55512	---	---	---	---		1.52976	0.13267
Anc_7.299	---	1.68462	1.64646	1.49661	1.74637	1.40728	1.61456	1.40766	---	1.41121	---		1.55185	0.137775
Anc_1.477	1.46256	1.74843	1.43697	1.87522	1.77945	1.763	1.70778	---	---	---	---		1.68191	0.166663
Anc_8.479	1.44884	1.49115	1.52052	1.45209	1.31426	1.25981	1.57823	---	---	---	---		1.43784	0.113048
Anc_7.144	1.53081	1.46667	1.85256	1.82287	1.59332	1.82913	1.87551	---	---	---	---		1.71012	0.173004
Anc_6.183	1.07226	1.09129	1.06083	1.12396	1.08938	1.10421	1.18021	---	---	---	---		1.10316	0.0396822
Anc_6.184	1.13071	1.0794	1.0549	1.1262	1.08203	1.08534	1.17299	---	---	---	---		1.10451	0.0404361
Anc_7.301	1.46927	1.39694	1.2607	1.55301	1.45887	1.43473	1.63578	---	---	---	---		1.45847	0.11829
Anc_2.234	1.79969	1.35709	1.60999	1.5239	1.71215	1.59671	1.48711	---	---	---	---		1.5838	0.146214
Anc_2.233	1.78006	1.34193	1.59498	1.57852	1.72408	1.55113	1.48854	---	---	---	---		1.57989	0.145422
Anc_7.95	1.36209	1.33162	1.25362	1.43288	1.4988	1.22643	1.40048	---	---	---	---		1.35799	0.0967416
Anc_4.249	1.56582	1.43319	1.62936	1.75885	1.6444	1.44294	1.36952	---	---	---	---		1.54916	0.139495
Anc_5.157	1.61697	1.58629	1.90725	1.79713	2.00093	1.77159	1.82094	---	---	1.44231	---		1.74293	0.18291
Anc_3.211	1.75846	1.34693	1.88031	1.88295	1.82894	1.78735	1.81621	---	---	---	---		1.75731	0.186563
Anc_4.382	1.44866	1.36931	1.45431	1.27734	1.38493	1.588	1.25323	1.55057	---	1.48286	---		1.42324	0.113516
Anc_6.159	1.38144	1.23721	1.27802	1.30228	1.21115	1.13429	1.25316	---	---	---	---		1.25679	0.0769668
Anc_6.193	1.04444	1.0959	1.02612	1.13875	1.07732	1.06943	1.10686	---	---	---	---		1.07983	0.0381068
Anc_5.67	1.78812	1.72762	1.74946	1.74403	1.34059	1.9186	1.73068	---	---	---	---		1.71416	0.177676
Anc_7.304	1.37644	1.34009	1.31771	1.55917	1.43276	1.54225	1.63217	---	---	---	---		1.45723	0.121475
Anc_2.9	1.0688	1.05143	1.04055	1.05374	1.13519	1.04656	1.02348	---	---	---	1.04241		1.05777	0.0338183
Anc_4.165	1.4295	1.56925	1.66751	1.69529	1.29733	1.5458	1.49724	---	---	---	---		1.52885	0.137428
Anc_8.704	1.13446	1.03765	1.121	1.11802	1.1253	1.20354	1.14936	---	---	---	---		1.12705	0.0491893
Anc_2.69	1.32676	1.33419	1.47666	1.33891	1.49812	1.21679	1.29631	---	---	---	---		1.35539	0.0994322
Anc_6.101	1.68815	1.64515	1.89396	1.79634	1.51398	1.67766	1.39608	---	---	---	---		1.65876	0.166141
Anc_8.589	1.0249	1.05203	1.14067	1.10902	1.1116	1.10185	1.13412	---	---	---	---		1.09631	0.042589
Anc_6.207	1.17094	1.26379	---	1.16071	1.32167	1.36049	1.21392	---	1.21678	---	---		1.24404	0.0751843
Anc_4.55	1.74347	1.59903	1.32027	1.64951	1.6832	---	1.74563	---	---	---	---		1.62352	0.158808
Anc_7.508	1.46116	1.42864	1.43518	1.32369	1.35746	1.2754	1.18529	---	---	---	---		1.3524	0.0993277
Anc_6.181	1.06344	1.16748	1.08246	1.17791	1.11029	1.13019	1.20109	---	---	---	---		1.13327	0.0512483
Anc_7.15	1.16986	1.24839	1.23013	1.2224	1.42448	1.29577	1.25995	---	---	---	---		1.26443	0.0803764
Anc_4.176	1.17205	1.34713	1.41517	1.38525	1.29534	1.53148	1.35566	1.32785	---	1.28528	---		1.34613	0.0985278
Anc_7.249	1.52277	1.80339	1.91244	1.66363	1.47475	1.92306	1.85602	---	---	---	---		1.73658	0.184403
Anc_2.12	1.03136	1.08949	1.04975	1.0491	1.06939	1.04061	1.14619	---	---	---	1.04833		1.06553	0.0372216
Anc_2.17	1.01317	1.1153	1.06586	1.03352	1.05752	1.068	1.11361	---	---	---	---		1.06671	0.0378919
Anc_7.258	1.26061	1.65655	1.68629	1.56175	1.70588	1.64996	1.64222	---	---	---	---		1.59475	0.154159
Anc_1.118	1.10323	1.15613	1.11088	1.13197	1.16108	1.07129	1.23943	---	---	---	---		1.13914	0.054115
Anc_4.168	1.33287	1.59273	1.64393	1.60628	1.34892	1.41914	1.42899	---	---	---	---		1.48184	0.129514
Anc_5.57	1.55415	1.35514	1.25701	1.35839	1.40314	1.42163	1.58661	---	---	---	---		1.41944	0.115907
Anc_6.157	1.1425	1.30018	1.18301	1.24736	1.17637	1.09716	1.21462	1.30587	1.27031	1.3034	---		1.22408	0.073234
Anc_3.566	1.13396	1.09502	1.06801	1.06659	1.13081	1.16694	1.03722	---	---	---	---		1.09979	0.0459868
Anc_4.164	1.5062	1.57121	1.69948	1.75991	1.29238	1.59942	1.58232	---	---	---	---		1.57299	0.14996
