# Supplementary material for: DNA replication timing influences gene expression level
Source: J Cell Biol. 2017 Jul 3;216(7):1907–14. doi: 10.1083/jcb.201701061 (PMC5496624; doi:10.1083/jcb.201701061)
Supplement: Tables S1-S4 (zipped Excel files) [file JCB_201701061_TablesS1-S4.zip › JCB_201701061_TablesS1-S4/JCB_201701061_TableS3.xlsx]

## Sheet: S.c. elements
Table S3 A. The 221 S. cerevisiae genes with conserved replication timing
S. cerevisiae element
YBL002W	HTB2
YBL003C	HTA2
YAR002C-A	ERP1
YAR002W	NUP60
YBL001C	ECM15
YBR001C	NTH2
YBR009C	HHF1
YGL003C	CDH1
YBR010W	HHT1
Scer_CEN13	CEN13
Scer_CEN10	CEN10
Scer_CEN2	CEN2
YAR003W	SWD1
YAR007C	RFA1
YDL001W	RMD1
YDR224C	HTB1
YDR002W	YRB1
YDL002C	NHP10
YDR225W	HTA1
YGL001C	ERG26
Scer_CEN1	CEN1
YIL009C-A	EST3
YCR002C	CDC10
Scer_CEN5	CEN5
Scer_9.trna9D	tD-GUC
Scer_CEN3	CEN3
YBR004C	GPI18
YIL010W	DOT5
YER011W	TIR1
YIL011W	TIR3
YDR342C	HXT7
Scer_12.trna12L	tL-UAG
YGL014W	PUF4
Scer_6.trna3F	tF-GAA
YBR011C	IPP1
YFR003C	YPI1
YDR007W	TRP1
YKR002W	PAP1
YBR005W	RCR1
Scer_7.trna12V	tV-AAC
YOR008C	SLG1
YPR001W	CIT3
YDR004W	RAD57
YKL001C	MET14
YFR004W	RPN11
YDR023W	SES1
Scer_2.trna6T	tT-AGU
YER005W	YND1
YDR228C	PCF11
YCL008C	STP22
YEL031W	SPF1
YGL030W	RPL30
YER007C-A	TMA20
YGL032C	AGA2
YER006W	NUG1
YGL185C	YGL185C
YFR005C	SAD1
YCR016W	YCR016W
YER073W	ALD5
YDR022C	CIS1
YGL006W	PMC1
YLR343W	GAS2
YPR118W	MRI1
YAR008W	SEN34
YCR014C	POL4
Scer_7.trna22C	tC-GCA
YBR025C	OLA1
YLR325C	RPL38
YHR172W	SPC97
YGR140W	CBF2
YOR094W	ARF3
YNL182C	IPI3
Scer_4.trna5S	tS-AGA
YFR002W	NIC96
YIL013C	PDR11
YNL096C	RPS7B
Scer_3.trna4N	tN-GUU
YCR008W	SAT4
YLL001W	DNM1
YPR002W	PDH1
YGL033W	HOP2
YHR176W	FMO1
YIL149C	MLP2
YGR192C	TDH3
YHL028W	WSC4
YER131W	RPS26B
YNL185C	MRPL19
YGR008C	STF2
YLR291C	GCD7
YHR178W	STB5
YIL126W	STH1
Scer_13.trna15L	tL-CAA
Scer_3.trna2L	tL-CAA
YHR089C	GAR1
YLR330W	CHS5
Scer_8.trna5Q	tQ-UUG
Scer_5.trna2S	tS-AGA
YFR001W	LOC1
YPR006C	ICL2
YGL004C	RPN14
YIL020C	HIS6
YIL119C	RPI1
YNL233W	BNI4
YDL063C	YDL063C
YCL005W-A	VMA9
YBR048W	RPS11B
YJR008W	MHO1
YGR163W	GTR2
YGR174C	CBP4
Scer_8.trna10T	tT-UGU
Scer_CEN6	CEN6
YNL123W	NMA111
Scer_4.trna6V	tV-UAC
YGR005C	TFG2
YJL094C	KHA1
YNL181W	YNL181W
YNL223W	ATG4
YBR246W	RRT2
YGR254W	ENO1
YCR012W	PGK1
YGR135W	PRE9
YGL031C	RPL24A
YIL007C	NAS2
YER115C	SPR6
YLR057W	MNL2
YDR449C	UTP6
YER071C	TDA2
Scer_12.trna3A	tA-UGC
YEL020C	YEL020C
YOR097C	YOR097C
YBR046C	ZTA1
YPL175W	SPT14
YCR009C	RVS161
YGR003W	CUL3
YFL001W	DEG1
YOL104C	NDJ1
YGR006W	PRP18
YNL232W	CSL4
YGR158C	MTR3
YAL053W	FLC2
YCR010C	ADY2
YGL186C	TPN1
YBR047W	FMP23
YDL184C	RPL41A
YEL032W	MCM3
YPL028W	ERG10
YEL001C	IRC22
YPL184C	MRN1
YPL186C	UIP4
YDL186W	YDL186W
YIL127C	RRT14
YIL128W	MET18
YOL040C	RPS15
YDL064W	UBC9
YJR007W	SUI2
YBL004W	UTP20
YHR203C	RPS4B
YGL100W	SEH1
YPL190C	NAB3
YHR170W	NMD3
YDL189W	RBS1
YNL234W	YNL234W
YLR336C	SGD1
YPL174C	NIP100
YNL186W	UBP10
YLR301W	HRI1
YBR170C	NPL4
YPL199C	YPL199C
YGL050W	TYW3
YJR122W	IBA57
YGL091C	NBP35
YAL054C	ACS1
YGR034W	RPL26B
YER068W	MOT2
YNL231C	PDR16
YNL224C	SQS1
YIL068C	SEC6
YNL244C	SUI1
YLR337C	VRP1
YHR181W	SVP26
YBR242W	YBR242W
YGL243W	TAD1
YLR335W	NUP2
Scer_10.trna19S	tS-AGA
Scer_14.trna13N	tN-GUU
Scer_16.trna12C	tC-GCA
Scer_16.trna5F	tF-GAA
Scer_2.trna5S	tS-AGA
Scer_2.trna7V	tV-UAC
Scer_4.trna28L	tL-CAA
Scer_4.trna4T	tT-AGU
Scer_7.trna29V	tV-AAC
Scer_7.trna36T	tT-UGU
Scer_CEN12	CEN12
Scer_CEN14	CEN14
Scer_CEN15	CEN15
Scer_CEN16	CEN16
Scer_CEN4	CEN4
Scer_CEN7	CEN7
Scer_CEN9	CEN9
YDL133C-A	RPL41B
YDR001C	NTH1
YDR003W	RCR2
YDR025W	RPS11A
YGL002W	ERP6
YGL101W	YGL101W
YGL147C	RPL9A
YGL189C	RPS26A
YGR148C	RPL24B
YHR092C	HXT4
YHR174W	ENO2
YJR009C	TDH2
YJR145C	RPS4A
YKR095W	MLP1
YLR327C	TMA10
YLR344W	RPL26A
YNR002C	ATO2
YOR010C	TIR2
YOR011W	AUS1
YOR096W	RPS7A
YOR365C	YOR365C

## Sheet: GO TERM hits
Table S3 B. The gene ontology terms that are significantly enriched among them
Gene Ontology term	Cluster frequency	Genome frequency	Corrected P-value	FDR	FALSE Positives	Genes annotated to the term
nuclear nucleosome	6 of 182 genes, 3.3%	9 of 5223 genes, 0.2%	2.56e-05	0	0	YDR224C, YBR009C, YBL002W, YBL003C, YDR225W, YBR010W
nucleosome	6 of 182 genes, 3.3%	12 of 5223 genes, 0.2%	0.00025	0	0	YDR224C, YBR009C, YBL002W, YBL003C, YDR225W, YBR010W
cytosolic part	24 of 182 genes, 13.2%	241 of 5223 genes, 4.6%	0.00048	0	0	YLR325C, YJR145C, YDR025W, YNL096C, YHR174W, YGL147C, YHR203C, YGL030W, YGR254W, YGR034W, YGL031C, YOL040C, YDL184C, YGL189C, YGR148C, YGL091C, YHR170W, YDL133C-A, YBR048W, YGR135W, YOR096W, YLR344W, YFR004W, YER131W
nuclear pore nuclear basket	5 of 182 genes, 2.7%	8 of 5223 genes, 0.2%	0.0005	0	0	YFR002W, YAR002W, YLR335W, YKR095W, YIL149C
cytosolic ribosome	19 of 182 genes, 10.4%	172 of 5223 genes, 3.3%	0.00131	0	0	YLR325C, YJR145C, YDR025W, YNL096C, YGL147C, YHR203C, YGL030W, YGR034W, YGL031C, YOL040C, YDL184C, YGL189C, YGR148C, YHR170W, YDL133C-A, YBR048W, YOR096W, YLR344W, YER131W
replication fork protection complex	7 of 182 genes, 3.8%	25 of 5223 genes, 0.5%	0.00316	0	0	YEL032W, YDR224C, YBR009C, YBL002W, YBL003C, YDR225W, YBR010W
DNA packaging complex	6 of 182 genes, 3.3%	18 of 5223 genes, 0.3%	0.00436	0	0	YDR224C, YBR009C, YBL002W, YBL003C, YDR225W, YBR010W
intracellular organelle	166 of 182 genes, 91.2%	4199 of 5223 genes, 80.4%	0.00785	0	0	YLR325C, YNL224C, YEL020C, YLR057W, YDR003W, YCR009C, YER011W, YNL233W, YGL101W, YBR001C, YBR011C, YAR003W, YCL005W-A, YGL031C, YDR225W, YAR002C-A, YOR011W, YBL001C, YAR008W, YDL063C, YJR009C, YLR335W, YBR048W, YIL149C, YGL032C, YGL001C, YPR002W, YGR005C, YHR176W, YHR089C, YLR301W, YBL003C, YGR008C, YER006W, YDL184C, YGR163W, YBR170C, YIL011W, YDL002C, YHR170W, YDR023W, YER005W, YGL002W, YPR001W,…
organelle	166 of 182 genes, 91.2%	4201 of 5223 genes, 80.4%	0.00826	0	0	YLR325C, YNL224C, YEL020C, YLR057W, YDR003W, YCR009C, YER011W, YNL233W, YGL101W, YBR001C, YBR011C, YAR003W, YCL005W-A, YGL031C, YDR225W, YAR002C-A, YOR011W, YBL001C, YAR008W, YDL063C, YJR009C, YLR335W, YBR048W, YIL149C, YGL032C, YGL001C, YPR002W, YGR005C, YHR176W, YHR089C, YLR301W, YBL003C, YGR008C, YER006W, YDL184C, YGR163W, YBR170C, YIL011W, YDL002C, YHR170W, YDR023W, YER005W, YGL002W, YPR001W,…
