# Supplementary material for: DNA replication timing influences gene expression level
Source: J Cell Biol. 2017 Jul 3;216(7):1907–14. doi: 10.1083/jcb.201701061 (PMC5496624; doi:10.1083/jcb.201701061)
Supplement: Tables S1-S4 (zipped Excel files) [file JCB_201701061_TablesS1-S4.zip › JCB_201701061_TablesS1-S4/JCB_201701061_TableS4.xlsx]

## Sheet: Sheet1
Table S4. Sequences of primers used for this study
Primers	Sequences
ALG9 specific forward primer used for RT-qPCR	GCAGCACATGCCAGCTTAT
ALG9 specific reverse primer used for RT-qPCR	TTGATGGTCTTCTTCCAGGTG
UBC6 specific forward primer used for RT-qPCR	GCGGCAAATACAGGTGATG
UBC6 specific reverse primer used for RT-qPCR	AGGCCAACCAAAAACAAAAA
GTB1 specific forward primer used for RT-qPCR	CGATGACGGTAACATGCAA
GTB1 specific reverse primer used for RT-qPCR	TTGAACTTAGGGGGCTCGT
POL2 specific forward primer used for RT-qPCR	GAGTGCCCACTGTCCATGT
POL2 specific reverse primer used for RT-qPCR	AAACCGTAATACTTGGCTACTTGC
NRM1 specific forward primer used for RT-qPCR	CCACACCAATACGCAACAAC
NRM1 specific reverse primer used for RT-qPCR	GACTTAGCGGCTTTGATGCT
HTA1 specific forward primer used for RT-qPCR	TCGGTTCTGGTATTTTAAAGAAGG
HTA1 specific reverse primer used for RT-qPCR	AAAAAGGAAAAACAGAAAGGTCTAA
HTA2 specific forward primer used for RT-qPCR	CAAAGCAAATCAAACATTCTTGTC
HTA2 specific reverse primer used for RT-qPCR	CACTGTCTTTAATAAAACGACGCTAT
HTB1 specific forward primer used for RT-qPCR	TTAATTATAACCAAAGGAAGTGATTT
HTB1 specific reverse primer used for RT-qPCR	GGCTAAGCATGCTGTCTCTG
HTB2 specific forward primer used for RT-qPCR	GGGCTGTTACCAAATACTCCTC
HTB2 specific reverse primer used for RT-qPCR	TGGACAAGTAACAGAACCCTAATG
ACT1 specific forward primer used for RT-qPCR	ATTATATGTTTAGAGGTTGCTGCTTTGG
ACT1 specific reverse primer used for RT-qPCR	CAATTCGTTGTAGAAGGTATGATGCC
ADK1 specific forward primer used for RT-qPCR	CAGCCTCTGGCAGATCCTAC
ADK1 specific reverse primer used for RT-qPCR	AGGTTGGGAAGCATCAACAC
COX20 specific forward primer used for RT-qPCR	CACAATTGGCAAAGGAAACC
COX20 specific reverse primer used for RT-qPCR	TCTTCTCAGAGGAGGCCTGA
FMN1 specific forward primer used for RT-qPCR	AAGCGAACGATGATTTGTCC
FMN1 specific reverse primer used for RT-qPCR	GACAGTCTGCGCAGTCCTAA
GCD6 specific forward primer used for RT-qPCR	TCAGTGGGGACTGTTGTTCA
GCD6 specific reverse primer used for RT-qPCR	CTTCATCATAGCGAGGGTCAG
HEM1 specific forward primer used for RT-qPCR	CAACTTCCCTACGGTTGCTC
HEM1 specific reverse primer used for RT-qPCR	TTCCACAAATCCGCTCTCTC
IVY1 specific forward primer used for RT-qPCR	GTTCAAACAAGGACGGGGTA
IVY1 specific reverse primer used for RT-qPCR	CGTATCGCTGCTGTGATTGT
LYS4 specific forward primer used for RT-qPCR	CCTTGGAAATCCCAGCATTA
LYS4 specific reverse primer used for RT-qPCR	GATTTGACCCAACCTTCCAA
MNN10 specific forward primer used for RT-qPCR	GACCCCGTTCTGTATGAACAA
MNN10 specific reverse primer used for RT-qPCR	CCAGCAATCTCTGCCAAAAT
MRPL7 specific forward primer used for RT-qPCR	CCGAAATCGTCCTACCAAGA
MRPL7 specific reverse primer used for RT-qPCR	CAACAAAGTTCTCGCCTGGT
PCF11 specific forward primer used for RT-qPCR	AACGCCAGTAACGGTTTCC
PCF11 specific reverse primer used for RT-qPCR	ATGGGCAGCCTTCAAAGAT
RTN1 specific forward primer used for RT-qPCR	GCTTGCGAAAAGACAAAACC
RTN1 specific reverse primer used for RT-qPCR	TCGTGTTGTGGAACTTCTGG
TCP1 specific forward primer used for RT-qPCR	CCAAGCCAGAGGACGTTAAG
TCP1 specific reverse primer used for RT-qPCR	TCTTCTTTGGGTGGTTCTGG
Forward ARS429 deletion primer. 3' end anneals to YDp plasmid series to amplify deletion cassette. 5' end is homologous to ARS429 flanking sequences.	TCAAGTGAATAAGGAGATAAAACCGTATTGACTTTTTATCATTCTACAAAAGACCAGTAATTCCCGGGGATCCGGTGATT
Reverse ARS429 deletion primer. 3' end anneals to YDp plasmid series to amplify deletion cassette. 5' end is homologous to ARS429 flanking sequences.	AAAGAAATTGGTCACAAAATAAGAGCAGAACTGCATATATACATTTAAATTTAATAACTACTAGCTTGGCTGCAGGTCGA
Forward primer to amplify spr28::KanMX cassette of S288c strain background (for ARS427.5 deletion)	ATAAGACAATTTGTGGTTGCCTTTA
Forward primer to amplify spr28::KanMX cassette of S288c strain background (for ARS427.5 deletion)	TCTCTATCTTGCTCACTTCACATTG
Forward outer primer for fusion PCR introducing an AgeI site at ACS248	GGGAGCTCGGAAAACCTACTTAGTCAGCGA
	AG
Reverse outer primer for fusion PCR introducing an AgeI site at ACS248	GGCTCGAGGCAAACTCACCCTGACACTG
Reverse (inner) primer introducing an AgeI site at ACS248	CCTGTAAAAACTCCACGCAAGAAACAAAATACCGGTAAAAATAAAAAAAAAATTGGT
Forward inner primer introducing an AgeI site at ACS248	GTTTCTTGCGTGGAGTTTTTACAGG
