# Supplementary material for: DNA replication timing influences gene expression level
Source: J Cell Biol. 2017 Jul 3;216(7):1907–14. doi: 10.1083/jcb.201701061 (PMC5496624; doi:10.1083/jcb.201701061)
Supplement: Data set S1 (.txt file) [file JCB_201701061_DataS1.txt]

# fft.py: smooth replication timing data by trancating the Fourier transform

import sys
from numpy import linspace
from scipy.fftpack import fft, ifft
from scipy.interpolate import UnivariateSpline

def print_options():
    print "Options:"
    print

def print_usage():
    print "Usage: ", sys.argv[0], " <input file> <smoothing factor> [options]"
    print
    print_options()

def read_values(filename):
    xvals = []
    yvals = []
    with open(filename) as f:
        for line in f:
            x, y = line.split()
            xvals.append(float(x))
            yvals.append(float(y))
    return xvals, yvals

# main program

interp_no = 10

if len(sys.argv) < 2:
    print "No input file specified!"
    print_usage()
if len(sys.argv) < 3:
    print "No smoothing factor specified!"
    print_usage()

# read and store data
xvals, yvals = read_values(sys.argv[1])

# interpolate values, because the fft needs regularly spaced data
s = UnivariateSpline(xvals, yvals, s=0)
xr = linspace(xvals[0], xvals[-1], interp_no*len(xvals))
yr = s(xr)

# calculate Fourier transform and truncate it
trunc_val = int(len(xr)*0.5*(1.0-float(sys.argv[2])))
trunc_min, trunc_max = trunc_val, len(xr)-trunc_val
fftvals = fft(yr)
fftvals[trunc_min:trunc_max] = 0

# output smoothed plot
res = [x.real for x in ifft(fftvals)]
for p in zip(xr,res):
    print p[0], "\t", p[1]
